# Supplementary material for: Mutualism in disguise: A mosquito parasite with mixed transmission mode displays mutualistic traits promoting oogenesis
Source: PLoS Pathog. 2026 Mar 9;22(3):e1014034. doi: 10.1371/journal.ppat.1014034 (PMC13008248; doi:10.1371/journal.ppat.1014034)
Supplement: S1 Table — (XLSX) [file ppat.1014034.s006.xlsx]

## Sheet: Feuil1
Condition	Parasitism status	KEGG_ID	Pathways	Fold Enrichment
UNMAT	Unparasitized	ec00983	Drug metabolism - other enzymes	1.63
		ec00332	Carbapenem biosynthesis	1.57
		ec00790	Folate biosynthesis	1.66
		ec00627	Aminobenzoate degradation	1.48
		ec00541	O-Antigen nucleotide sugar biosynthesis	1.49
		ec00500	Starch and sucrose metabolism	1.43
		ec00643	Styrene degradation	1.77
		ec00980	Metabolism of xenobiotics by cytochrome P450	1.46
		ec00361	Chlorocyclohexane and chlorobenzene degradation	1.54
	Parasitized	ec00620	Pyruvate metabolism	1.96
		ec00220	Arginine biosynthesis	2.08
MATED	Unparasitized	ec00071	Fatty acid degradation	2.39
		ec00901	Indole alkaloid biosynthesis	2.47
		ec00830	Retinol metabolism	1.99
		ec00905	Brassinosteroid biosynthesis	3.02
		ec00232	Caffeine metabolism	2.99
		ec00643	Styrene degradation	2.84
		ec00943	Isoflavonoid biosynthesis	3.02
		ec00522	Biosynthesis of 12-, 14- and 16-membered macrolides	2.25
		ec00982	Drug metabolism - cytochrome P450	1.95
		ec00363	Bisphenol degradation	1.95
		ec00120	Primary bile acid biosynthesis	2.32
		ec00941	Flavonoid biosynthesis	2.15
		ec00361	Chlorocyclohexane and chlorobenzene degradation	2.28
		ec00980	Metabolism of xenobiotics by cytochrome P450	1.96
		ec00904	Diterpenoid biosynthesis	2.21
		ec00903	Limonene and pinene degradation	1.96
		ec00906	Carotenoid biosynthesis	1.93
		ec00590	Arachidonic acid metabolism	1.84
		ec00591	Linoleic acid metabolism	1.94
		ec00260	Glycine, serine and threonine metabolism	2.05
		ec00140	Steroid hormone biosynthesis	1.79
		ec00945	Stilbenoid, diarylheptanoid and gingerol biosynthesis	1.76
		ec00966	Glucosinolate biosynthesis	1.85
		ec00623	Toluene degradation	1.77
		ec00626	Naphthalene degradation	1.84
		ec00625	Chloroalkane and chloroalkene degradation	2.08
		ec00380	Tryptophan metabolism	1.54
		ec01057	Biosynthesis of type II polyketide products	1.6
		ec00750	Vitamin B6 metabolism	3.22
		ec00051	Fructose and mannose metabolism	1.55
		ec00627	Aminobenzoate degradation	1.55
		ec00404	Staurosporine biosynthesis	1.68
		ec00500	Starch and sucrose metabolism	1.53
		ec00360	Phenylalanine metabolism	1.63
		ec00981	Insect hormone biosynthesis	1.79
		ec00130	Ubiquinone and other terpenoid-quinone biosynthesis	1.57
	Parasitized	ec00521	Streptomycin biosynthesis	3.32
		ec00410	beta-Alanine metabolism	2.68
		ec00052	Galactose metabolism	1.88
		ec00513	Various types of N-glycan biosynthesis	2.38
		ec00600	Sphingolipid metabolism	2.04
1DABM	Unparasitized	ec00521	Streptomycin biosynthesis	2.03
		ec00563	Glycosylphosphatidylinositol (GPI)-anchor biosynthesis	1.62
	Parasitized	ec00470	D-Amino acid metabolism	1.96
		ec00480	Glutathione metabolism	1.89
		ec00982	Cytochrome P450 metabolism	1.7
		ec00310	Lysine degradation	1.61
		ec00410	beta-Alanine metabolism	1.58
		ec00071	Fatty acid degradation	1.51
		ec00232	Caffeine metabolism	1.49
		ec00140	Steroid hormone biosynthesis	1.47
		ec00053	Ascorbate and aldarate metabolism	1.43
		ec00620	Pyruvate metabolism	1.43
3DABM	Unparasitized	ec00830	Retinol metabolism	2.07
		ec00901	Indole alkaloid biosynthesis	2.5
		ec00980	Metabolism of xenobiotics by cytochrome P450	2.23
		ec00982	Drug metabolism - cytochrome P450	2.07
		ec00591	Linoleic acid metabolism	2.26
		ec00232	Caffeine metabolism	2.91
		ec00363	Bisphenol degradation	2.03
		ec00120	Primary bile acid biosynthesis	2.45
		ec00140	Steroid hormone biosynthesis	2.1
		ec00905	Brassinosteroid biosynthesis	2.84
		ec00943	Isoflavonoid biosynthesis	2.83
		ec00590	Arachidonic acid metabolism	1.94
		ec00643	Styrene degradation	2.5
		ec00071	Fatty acid degradation	1.95
		ec00623	Toluene degradation	1.92
		ec00903	Limonene and pinene degradation	1.91
		ec00626	Naphthalene degradation	1.88
		ec00625	Chloroalkane and chloroalkene degradation	2.09
		ec00130	Ubiquinone and other terpenoid-quinone biosynthesis	1.79
		ec00361	Chlorocyclohexane and chlorobenzene degradation	1.97
		ec00261	Monobactam biosynthesis	1.73
		ec00966	Glucosinolate biosynthesis	1.8
		ec00904	Diterpenoid biosynthesis	1.92
		ec00053	Ascorbate and aldarate metabolism	1.59
		ec00940	Phenylpropanoid biosynthesis	1.59
		ec00500	Starch and sucrose metabolism	1.55
		ec00941	Flavonoid biosynthesis	1.75
		ec00260	Glycine, serine and threonine metabolism	1.81
		ec00522	Biosynthesis of 12-, 14- and 16-membered macrolides	1.72
		ec00983	Drug metabolism - other enzymes	1.43
		ec00906	Carotenoid biosynthesis	1.58
		ec00365	Furfural degradation	1.72
		ec00290	Valine, leucine and isoleucine biosynthesis	3.01
	Parasitized	ec00730	Thiamine metabolism	1.81
		ec00532	Glycosaminoglycan biosynthesis - chondroitin sulfate / dermatan sulfate	5.4
		ec00622	Xylene degradation	3.81
		ec00621	Dioxin degradation	3.6
		ec00260	Glycine, serine and threonine metabolism	1.99
		ec00770	Pantothenate and CoA biosynthesis	2.11
