# Supplementary material for: Mutualism in disguise: A mosquito parasite with mixed transmission mode displays mutualistic traits promoting oogenesis
Source: PLoS Pathog. 2026 Mar 9;22(3):e1014034. doi: 10.1371/journal.ppat.1014034 (PMC13008248; doi:10.1371/journal.ppat.1014034)
Supplement: S2 Table — (XLSX) [file ppat.1014034.s007.xlsx]

## Sheet: Feuil1
Stages	KEGG_ID	Metabolic pathways	Fold Enrichment
UNMAT	ec00280	Valine, leucine and isoleucine degradation	7.04
	ec00020	Citrate cycle (TCA cycle)	6.77
	ec00970	Aminoacyl-tRNA biosynthesis	5.46
	ec00260	Glycine, serine and threonine metabolism	5.03
	ec00640	Propanoate metabolism	5.03
MATED	ec00401	Novobiocin biosynthesis	25.09
	ec00660	C5-Branched dibasic acid metabolism	12.55
	ec00400	Phenylalanine, tyrosine and tryptophan biosynthesis	5.46
	ec00020	Citrate cycle (TCA cycle)	5.25
	ec00620	Pyruvate metabolism	3.33
1DABM	ec00401	Novobiocin biosynthesis	28.68
	ec00660	C5-Branched dibasic acid metabolism	19.85
	ec00220	Arginine biosynthesis	8.19
	ec00250	Alanine, aspartate and glutamate metabolism	7.44
	ec00020	Citrate cycle (TCA cycle)	6.87
3DABM	ec00430	Taurine and hypotaurine metabolism	10.75
	ec00220	Arginine biosynthesis	5.46
	ec00020	Citrate cycle (TCA cycle)	4.96
	ec00730	Thiamine metabolism	4.61
	ec00230	Purine metabolism	4.21
